# Supplementary material for: Protective effect of cilostazol on vascular injury in rats with acute ischemic stroke complicated with chronic renal failure
Source: Toxicol Res. 2023 Dec 13;40(2):189–202. doi: 10.1007/s43188-023-00217-w (PMC10959867; doi:10.1007/s43188-023-00217-w)
Supplement: Supplementary file 1 — (XLSX 68 kb) [file 43188_2023_217_MOESM1_ESM.xlsx]

## Sheet: Fig 1
Figure1B	Body weight (g)							input values
raw dataset		Control	Sham	MCAO+CRF	Cilostazol	Aspirin
	1	283	312.19	243.95	283.84	292.88
	2	302.96	326.35	263.5	255.11	262.69
	3	331.8	281.32	251.26	282.52	261.68
	4	293.54	315.5	213.98	274.86	273.06
	5	277.77	317.59	195.18	264.39	253.31
	6	287.61	284.59	212.3	274.47	259.03
	7	337.85	331.53	235.46	246.47	305.37
	8	311.53	319.84	216.05	254.23	286.65
Figure1B	urine volume (mL/24h)
		Control	Sham	MCAO+CRF	Cilostazol	Aspirin
	1	3.2	3	14.2	8.1	13.2
	2	2.7	3.7	16.5	7.4	13.1
	3	3.1	3.5	13.5	8.7	12.7
	4	3.1	2.9	18	7.9	11.7
	5	2.6	3.2	14.7	7.6	10.9
	6	3.1	2.8	16.6	9	10.6
	7	2.5	3.8	18.2	8.3	14.6
	8	2.9	3.5	16.3	6.5	11.3
Figure1B	urine protein (mg/24h)
		Control	Sham	MCAO+CRF	Cilostazol	Aspirin
	1	2.08	2.57	14.93	6.06	8.4
	2	1.9	2.97	14.87	5.09	9.03
	3	2.08	2.93	12.57	5.1	9.36
	4	1.76	2.39	15.14	6.2	9.95
	5	2.1	2.64	12.65	6.27	9.9
	6	1.92	2.64	11.42	6.53	8.87
	7	2.3	3.05	12.84	6.6	10.3
	8	2.18	2.78	15.13	6.34	8.03
Figure1C	TNF-α (pg/mL)
		Control	Sham	MCAO+CRF	Cilostazol	Aspirin
	1	664.869	662.318	1705.06	1265.94	1083.15
	2	505.886	643.614	1874.24	1631.09	1284.22
	3	615.558	710.353	1951.61	1551.18	1424.92
	4	693.349	658.917	1814.3	1636.62	1052.55
	5	624.91	635.538	1951.18	1357.76	1335.66
	6	644.889	503.335	1996.67	1354.36	1316.95
	7	603.656	631.712	1943.96	1351.38	1311.43
	8	629.161	503.335	1998.79	1379.01	1322.9
Figure1C	IL-6(pg/mL)
		Control	Sham	MCAO+CRF	Cilostazol	Aspirin
	1	616.325	649.98	1098.52	720.772	1063.13
	2	580.348	558.298	1290.59	730.056	922.704
	3	438.764	621.547	1249.39	788.663	1013.22
	4	557.718	517.099	1213.42	836.825	889.629
	5	550.755	643.597	1182.66	741.081	907.037
	6	578.027	659.264	1110.71	843.788	1010.9
	7	512.457	598.336	1205.87	768.354	893.11
	8	533.347	657.523	1155.97	860.035	1043.4
Figure1D	MDA（nmoL/mgprot）
		Control	Sham	MCAO+CRF	Cilostazol	Aspirin
	1	3.75388	3.41494	11.2818	10.4572	6.55616
	2	3.50963	4.02383	10.5301	9.33986	6.73939
	3	3.49248	3.31655	12.429	9.15971	7.19403
	4	3.26107	3.40827	12.7662	8.51929	5.7022
	5	3.02304	3.55438	13.6227	10.3266	6.19067
	6	3.16202	4.248	12.6792	10.4164	6.48408
	7	3.10937	3.57089	11.4884	9.86638	6.06229
	8	3.15629	3.91014	12.1516	9.2883	6.08845
Figure1D	SOD（U/mgprot）
		Control	Sham	MCAO+CRF	Cilostazol	Aspirin
	1	958.101	974.754	390.661	664.99	547.36
	2	868.405	976.716	364.873	754.076	724.401
	3	1066.05	1020.73	423.825	660.993	649.064
	4	943.427	819.589	426.057	588.803	542.92
	5	919.497	932.578	487.704	737.032	588.649
	6	869.369	1095.79	411.86	776.107	543.927
	7	924.568	918.686	402.76	688.91	584.608
	8	852.768	983.33	394.01	696.596	526.711
Figure1D	GSH（mg/mgprot）
		Control	Sham	MCAO+CRF	Cilostazol	Aspirin
	1	357.195	316.89	185.718	241.231	312.198
	2	323.469	318.767	209.261	271.269	339.72
	3	394.741	366.614	195.53	221.748	266.946
	4	375.64	285.604	173.691	192.013	296.751
	5	309.485	309.877	199.155	207.077	289.988
	6	325.412	353.556	150.707	217.983	248.395
	7	308.076	307.138	166.794	207.765	287.781
	8	321.203	312.061	144.647	197.485	235.241
Figure1E	NO (μmol·-L)							ET-1 ( pg/mL)
		Control	Sham	MCAO+CRF	Cilostazol	Aspirin			Control	Sham	MCAO+CRF	Cilostazol	Aspirin
	1	59.87	80.1066	50.8842	49.0422	62.832		1	77.5689	80.5672	104.186	57.2539	52.7258
	2	68.1837	70.9964	44.1635	58.9988	74.8795		2	69.6754	69.553	93.2334	67.7173	50.8289
	3	66.9142	62.8569	38.1896	55.0162	70.4737		3	78.1196	72.0006	120.279	66.9218	63.1281
	4	68.2335	74.4314	39.484	51.8052	57.8787		4	78.3031	81.9133	107.858	67.5337	66.3711
	5	62.5085	68.2335	42.222	51.7554	61.015		5	66.6159	72.9184	101.249	62.2102	51.2573
	6	52.8506	60.1189	41.998	59.9198	54.0454		6	67.289	66.9218	101.984	72.3065	55.6629
	7	65.5701	71.4196	39.8075	49.2912	59.8202		7	66.1264	80.8731	101.555	56.2136	50.0335
	8	61.9857	66.6653	41.3259	50.7597	58.8245		8	77.8136	71.6946	93.9677	71.8782	46.7292
Figure1F	BUN (mmol/L)							SCr (μmol/L)
		Control	Sham	MCAO+CRF	Cilostazol	Aspirin			Control	Sham	MCAO+CRF	Cilostazol	Aspirin
	1	6.07	6.14	31.22	29.2	22.76		1	31.04	26.58	75.84	47.94	45.13
	2	6.07	7.25	25.92	24.21	25.83		2	29.1	24.64	74.51	46.61	47.86
	3	6.46	6.39	28.82	25.52	22.52		3	28.51	30.9	60.76	50.25	49.23
	4	6.54	6.85	28.98	24.16	20.2		4	24.77	26.94	65.16	48.31	40.65
	5	5.8	7.48	29.76	25.69	21.09		5	25.52	29.87	65.74	63.42	51.35
	6	5.08	6.09	28.12	31.33	20.65		6	27.72	30.54	61.88	52.72	49.06
	7	5.19	5.82	31.63	23.75	21.22		7	31.1	28.77	62.25	52.67	50.91
	8	6.26	5.88	25.6	23.51	21.86		8	26.19	26.28	56.57	56.09	40.73

## Sheet: Fig 2
Figure2A	Before treatment							After treatment
	mNNS	Control	Sham	MCAO+CRF	Cilostazol	Aspirin		mNNS	Control	Sham	MCAO+CRF	Cilostazol	Aspirin
	1	0	0	6	5	6		1	0	0	4	4	2
	2	0	0	6	5	6		2	0	0	5	4	3
	3	0	0	4	6	6		3	0	0	6	4	2
	4	0	0	6	4	5		4	0	0	6	4	2
	5	0	0	6	5	6		5	0	0	6	5	4
	6	0	0	5	6	5		6	0	0	6	4	2
	7	0	0	6	5	5		7	0	0	5	3	1
	8	0	0	4	6	6		8	0	0	6	6	2
Figure2B	wet weight (g)							dry weight (g)							brain edema（%）
		Control	Sham	MCAO+CRF	Cilostazol	Aspirin			Control	Sham	MCAO+CRF	Cilostazol	Aspirin			Control	Sham	MCAO+CRF	Cilostazol	Aspirin
	1	1.87	2.14	3.63	1.54	2.14		1	0.55	0.56	0.51	0.54	0.48		1	70.5882	73.8318	85.9504	64.9351	77.5701
	2	1.63	1.84	3.19	2.29	2.25		2	0.55	0.47	0.46	0.58	0.59		2	66.2577	74.4565	85.5799	74.6725	73.7778
	3	1.7	1.39	4.34	1.93	2.3		3	0.47	0.45	0.56	0.48	0.52		3	72.3529	67.6259	87.0968	75.1295	77.3913
Figure2D	Dynamic blood flow (mL/min) ，Day1								Dynamic blood flow (mL/min) ，Day7
		Control	Sham	MCAO+CRF	Cilostazol	Aspirin				Control	Sham	MCAO+CRF	Cilostazol	Aspirin
	1	492.7	485.98	337.83	353.71	357.265			1	508.955	505.29	372.555	451.725	460.8
	2	523.26	533.41	372.5	385.14	322.47			2	544.16	539.74	387.51	504.12	503.25
	3	468.5	457.33	312.64	320.8	393.84			3	472.6	475.23	329.82	427.86	432.58
	AV	494.82	492.24	340.99	353.217	357.858			AV	508.572	506.753	363.295	461.235	465.543
	CBF flux in the ipsilateral hemisphere (%)，Day1								CBF flux in the ipsilateral hemisphere (%)，Day7
		Control	Sham	MCAO+CRF	Cilostazol	Aspirin				Control	Sham	MCAO+CRF	Cilostazol	Aspirin
	1	99.5716	98.2135	68.2733	71.4826	72.201			1	100.075	99.3547	73.2552	88.8223	90.6067
	2	105.748	107.799	75.2799	77.8344	65.1692			2	106.998	106.129	76.1958	99.1247	98.9536
	3	94.6809	92.4235	63.1826	64.8317	79.5926			3	92.9269	93.4441	64.8522	84.1297	85.0578
Figure2F	EB (μg/g)
		Control	Sham	MCAO+CRF	Cilostazol	Aspirin
	1	3.98283	4.32231	15.8605	11.4887	6.5041
	2	3.60609	3.94143	15.2644	12.2339	8.1394
	3	4.04907	3.73029	17.3551	13.716	7.50598
Figure2H
	occludin fluorescence intensity							ZO-1fluorescence intensity
		Control	Sham	MCAO+CRF	Cilostazol	Aspirin			Control	Sham	MCAO+CRF	Cilostazol	Aspirin
	1	73.909	77.187	38	54.091	54.901		1	52.818	51.856	24.264	42.901	34.901
	2	75.26	65.66	30.463	48.718	55.328		2	62.034	59.057	27.656	47.596	39.425
	3	65.546	67.397	35.699	46.706	61.674		3	57.674	52.176	23.212	41.042	32.5

## Sheet: Fig3
Figure3B
infarction (area) n=1									infarction (area) n=2									infarction (area) n=3
	Control	Sham	MCAO+CRF	Cilostazol	Aspirin					Control	Sham	MCAO+CRF	Cilostazol	Aspirin					Control	Sham	MCAO+CRF	Cilostazol	Aspirin
section 1	-	-	20940	10396	4541				section 1	-	-	18054	9854	3451				1	-	-	21021	8541	4541
section2	-	-	23696	14644	4635				section2	-	-	21023	13134	4621				2	-	-	22102	9474	8141
section3	-	-	54730	21302	4671				section3	-	-	64415	16417	5154				3	-	-	62146	12574	9547
section4	-	-	56942	16396	4748				section4	-	-	91746	20147	5548				4	-	-	74874	16487	10743
section5	-	-	59482	15864	7837				section5	-	-	80974	20075	4141				5	-	-	84467	14574	8214
section6	-	-	46294	12730	7894				section6	-	-	65987	11241	3667				6	-	-	78441	8157	6085
av	0	0	43680.7	15222	5721				av	0	0	57033.2	15144.7	4430.33				av	0	0	57175.2	11634.5	7878.5
whole section (area)n=1									whole section (area) n=2									whole section (area) n=3
	Control	Sham	MCAO+CRF	Cilostazol	Aspirin					Control	Sham	MCAO+CRF	Cilostazol	Aspirin					Control	Sham	MCAO+CRF	Cilostazol	Aspirin
section 1	-	-	111878	118410	104007				section 1	-	-	125749	94411	94331				1	-	-	124787	89741	86441
section2	-	-	124734	127490	137379				section2	-	-	138743	117441	115740				2	-	-	141578	97784	103140
section3	-	-	128632	125514	152687				section3	-	-	154741	124441	124871				3	-	-	184748	124988	113480
section4	-	-	123114	119070	148182				section4	-	-	184713	142417	130478				4	-	-	197456	134874	154740
section5	-	-	119744	98446	139161				section5	-	-	174158	121476	143174				5	-	-	176354	115774	146784
section6	-	-	96484	68656	122167				section6	-	-	146312	87416	110173				6	-	-	165874	97846	124743
av	0	0	117431	109598	133930				av	0	0	154069	114600	119794				av	0	0	165133	110168	121555
infarction rate (%)n=1									infarction rate (%) n=2									infarction rate (%) n=3
	Control	Sham	MCAO+CRF	Cilostazol	Aspirin					Control	Sham	MCAO+CRF	Cilostazol	Aspirin					Control	Sham	MCAO+CRF	Cilostazol	Aspirin
section 1	0	0	18.7168	8.77966	4.36605				section 1	0	0	14.3572	10.4373	3.65839				1	0	0	16.8455	9.51739	5.25329
section2	0	0	18.9972	11.4864	3.37388				section2	0	0	15.1525	11.1835	3.99257				2	0	0	15.6112	9.6887	7.89315
section3	0	0	42.5477	16.9718	3.0592				section3	0	0	41.6276	13.1926	4.12746				3	0	0	33.6383	10.0602	8.41294
section4	0	0	46.2514	13.7701	3.20417				section4	0	0	49.6695	14.1465	4.25206				4	0	0	37.9193	12.224	6.94261
section5	0	0	49.6743	16.1144	5.63161				section5	0	0	46.4946	16.5259	2.89228				5	0	0	47.8963	12.5883	5.59598
section6	0	0	47.981	18.5417	6.46165				section6	0	0	45.1002	12.8592	3.3284				6	0	0	47.2895	8.33657	4.87803
av	0	0	37.3614	14.2773	4.34943				av	0	0	35.4003	13.0575	3.70853				av	0	0	33.2	10.4025	6.496
Input value: infarction rate (%)
	Control	Sham	MCAO+CRF	Cilostazol	Aspirin
1	0	0	37.3614	14.2773	4.34943
2	0	0	35.4003	13.0575	3.70853
3	0	0	33.2	10.4025	6.496
Figure3C
Survival nerve cells	Control	Sham	MCAO+CRF	Cilostazol	Aspirin
1	730	800	416	662	699
2	688	661	454	548	736
3	821	765	479	639	624
Figure3E
eNOS (μg/g)							TNF-α (pg/mL)							IL-6(pg/mL)							IL-1β(pg/mL)
	Control	Sham	MCAO+CRF	Cilostazol	Aspirin			Control	Sham	MCAO+CRF	Cilostazol	Aspirin			Control	Sham	MCAO+CRF	Cilostazol	Aspirin			Control	Sham	MCAO+CRF	Cilostazol	Aspirin
1	15.8367	16.397	69.1636	29.7287	38.8291		1	35.7473	41.647	88.0119	51.9889	64.4824		1	107.007	127.789	533.532	301.466	191.124		1	437.301	440.885	831.298	843.396	596.961
2	14.6581	15.1991	76.7182	29.5548	52.9337		2	38.4542	35.7473	74.4078	44.6316	67.6752		2	102.058	131.005	413.788	311.363	185.434		2	389.059	482.107	964.373	700.463	620.409
3	18.6963	16.8607	79.9449	30.9267	41.6114		3	36.372	42.5493	88.1507	47.8244	62.4002		3	109.728	87.9564	423.189	260.397	207.453		3	494.055	509.439	1068.92	680.599	571.869
4	13.7693	19.1793	83.1909	26.3668	48.9728		4	29.5699	32.9015	69.2022	47.2691	67.5364		4	95.626	120.861	418.489	257.676	226.998		4	454.775	398.319	1070.27	774.394	497.341
5	15.1605	14.2137	76.3897	29.9992	48.142		5	33.3874	28.0429	95.8551	51.0866	63.9271		5	122.84	103.296	452.878	294.044	245.306		5	510.186	488.529	1026.8	823.083	531.693
6	14.6774	19.3339	82.6692	28.5888	47.3305		6	30.6805	28.6676	92.3846	60.8038	71.8397		6	87.9564	114.924	388.8	321.259	207.453		6	399.663	442.528	1066.38	855.195	516.01
7	16.7062	16.1265	64.4685	22.3866	42.7706		7	30.1252	30.0558	96.8962	49.9066	65.6624		7	130.263	113.934	445.951	294.292	236.646		7	516.906	495.101	1025.61	825.622	531.095
8	18.9088	14.5422	78.6117	28.6661	49.9388		8	27.4877	25.4054	94.2587	62.886	69.8269		8	91.1727	105.77	381.378	327.939	195.577		8	402.949	445.515	1060.26	858.779	514.666

## Sheet: Fig4
Figure4B	whole area							whole area
	brain	Control	sham	MCAO+CRF	Cilostazol	Aspirin		brain	Control	sham	MCAO+CRF	Cilostazol	Aspirin
	1	3520	3512	5831	6610	14973		1	3584	24677	8058	12551	11396
	2	3955	2099	9450	6447	15866		2	14658	18518	13278	6633	13206
	3	4342	4760	3612	5920	9178		3	7451	16917	7318	18439	9315
	av	3939	3457	6297.67	6325.67	13339		av	8564.33	20037.3	9551.33	12541	11305.7
	CD31 area							VEGF area
	brain	Control	sham	MCAO+CRF	Cilostazol	Aspirin		brain	Control	sham	MCAO+CRF	Cilostazol	Aspirin
	1	884.115	878.81	1451.96	2285.87	5834.1		1	881.659	6641.82	2129.99	4354.96	4047.08
	2	821.037	452.785	2891	2558.04	6942.63		2	3126.12	4126.36	3897.01	2624.94	5627.08
	3	1159.26	1283.39	929.025	2120.35	3461.13		3	2057.58	4715.96	2268	6964.68	3901.8
	av	954.803	871.661	1757.33	2321.42	5412.62		av	2021.79	5161.38	2765	4648.19	4525.32
	CD31 AOD							VEGF AOD
	brain	Control	sham	MCAO+CRF	Cilostazol	Aspirin		brain	Control	sham	MCAO+CRF	Cilostazol	Aspirin
	1	0.251169	0.250231	0.249008	0.34582	0.389641		1	0.245999	0.26915	0.264332	0.346981	0.355131
	2	0.207595	0.215715	0.305926	0.396781	0.437579		2	0.213271	0.22283	0.293494	0.395739	0.4261
	3	0.266987	0.269619	0.257205	0.358167	0.377112		3	0.276148	0.27877	0.309921	0.377715	0.418873
Figure4C	whole area							whole area
	kidney	Control	sham	MCAO+CRF	Cilostazol	Aspirin		kidney	Control	sham	MCAO+CRF	Cilostazol	Aspirin
	1	136287	115328	158280	153339	119537		1	14197	17659	13169	46453	30384
	2	75220	119752	106378	198006	129339		2	6586	12356	18136	47636	23795
	3	188682	142648	129239	135918	119966		3	12335	13018	25496	35669	30982
	av	133396	125909	131299	162421	122947		av	11039.3	14344.3	18933.7	43252.7	28387
	CD31area							VEGF area
	kidney	Control	sham	MCAO+CRF	Cilostazol	Aspirin		kidney	Control	sham	MCAO+CRF	Cilostazol	Aspirin
	1	38918.8	34457.7	62902	65306.3	54584.2		1	3456.64	3982.14	3228.28	18191.4	13322.2
	2	16453.1	32283.7	34714	98453.3	55516.2		2	1721.66	2588.5	4926.97	19533	9705.09
	3	49716.9	36402.4	47211.9	64872.2	58795.3		3	2575.82	3176.83	7768.11	13529.4	14513.5
	av	35029.6	34381.3	48275.9	76210.6	56298.6		av	2584.71	3249.16	5307.79	17084.6	12513.6
	CD31 AOD							VEGF AOD
	kidney	Control	sham	MCAO+CRF	Cilostazol	Aspirin		kidney	Control	sham	MCAO+CRF	Cilostazol	Aspirin
	1	0.285565	0.29878	0.39741	0.425895	0.45663		1	0.243477	0.225502	0.245142	0.391609	0.43846
	2	0.218733	0.269588	0.326327	0.497224	0.42923		2	0.261413	0.209493	0.271668	0.410047	0.407862
	3	0.263496	0.255191	0.365307	0.477289	0.4901		3	0.208822	0.244034	0.30468	0.379305	0.468449

## Sheet: Fig5
Figure5A	Caspase3（area）							Caspase3（IOD）							Caspase3（AOD）
		Control	Sham	MCAO+CRF	Cilostazol	Aspirin			Control	Sham	MCAO+CRF	Cilostazol	Aspirin			Control	Sham	MCAO+CRF	Cilostazol	Aspirin
	1	2647985	2740547	7642560	4035518	4074035		1	363130	304395	2.79196e+06	979792	687143		1	0.137134	0.111071	0.365317	0.242792	0.168664
	2	2520778	2533222	7970736	4755268	3904693		2	311501	322469	2.5582e+06	970538	638864		2	0.123573	0.127296	0.320949	0.204097	0.163614
	3	2717586	2219932	7773084	4611778	3721507		3	320148	310177	2.21273e+06	884769	683973		3	0.117806	0.139724	0.284665	0.19185	0.183789
Figure5B		Control	Sham	MCAO+CRF	Cilostazol	Aspirin			Control	Sham	MCAO+CRF	Cilostazol	Aspirin			Control	Sham	MCAO+CRF	Cilostazol	Aspirin			Control	Sham	MCAO+CRF	Cilostazol	Aspirin
	β-actin	30095.4	28626.2	29291.2	28370.3	28377.8		Bcl-2	26235.6	25212.5	11174.6	21585.6	19913.7		Bax	9961.27	7072.85	25469.2	16511.6	14705.9		Caspase-3	11036.1	10726.6	24721	18538	18180.9
	β-actin	31755.1	29845	30868.7	29614.8	29671.1		Bcl-2	24910.4	23323	10211.6	20291.2	18761		Bax	9436.52	6606.27	23665	15454.2	13847.6		Caspase-3	10531.7	9987.53	23508.1	17412.1	17125.7
	β-actin	29075.1	27107	28098.6	27164.9	27004.2		Bcl-2	27906	26564.2	12141	22690.3	20848.1		Bax	10620.3	7412.27	27306.4	17452.1	15376.2		Caspase-3	11680.7	11250.7	26057.2	19517.4	19016.1
								β-actin	30095.4	28626.2	29291.2	28370.3	28377.8		β-actin	30095.4	28626.2	29291.2	28370.3	28377.8		β-actin	30095.4	28626.2	29291.2	28370.3	28377.8
								β-actin	31755.1	29845	30868.7	29614.8	29671.1		β-actin	31755.1	29845	30868.7	29614.8	29671.1		β-actin	31755.1	29845	30868.7	29614.8	29671.1
								β-actin	29075.1	27107	28098.6	27164.9	27004.2		β-actin	29075.1	27107	28098.6	27164.9	27004.2		β-actin	29075.1	27107	28098.6	27164.9	27004.2
								Bcl-2/β-actin	0.871747	0.880749	0.381499	0.760854	0.701737		Bax/β-actin	0.33099	0.247076	0.869517	0.582002	0.518218		Caspase-3/β-actin	0.366704	0.374714	0.843974	0.65343	0.640675
								Bcl-2/β-actin	0.784453	0.781473	0.330806	0.68517	0.632301		Bax/β-actin	0.297165	0.221353	0.766635	0.521841	0.466704		Caspase-3/β-actin	0.331654	0.334647	0.761552	0.587952	0.577185
								Bcl-2/β-actin	0.959792	0.979976	0.432086	0.835278	0.772033		Bax/β-actin	0.365273	0.273445	0.971807	0.642448	0.5694		Caspase-3/β-actin	0.401742	0.415048	0.927349	0.718477	0.70419
Figure5C	the whole number of cells							the number of the apoptosis cells							Positive cells(%)
		Control	Sham	MCAO+CRF	Cilostazol	Aspirin			Control	Sham	MCAO+CRF	Cilostazol	Aspirin			Control	Sham	MCAO+CRF	Cilostazol	Aspirin
	1	150	169	157	121	161		1	11	19	97	39	52		1	7.33333	11.2426	61.7834	32.2314	32.2981
	2	178	186	128	155	165		2	17	25	85	45	49		2	9.55056	13.4409	66.4062	29.0323	29.697
	3	112	176	153	163	176		3	9	17	110	55	68		3	8.03571	9.65909	71.8954	33.7423	38.6364
Figure5D	LC3 fluorescence intensity
		Control	Sham	MCAO+CRF	Cilostazol	Aspirin
	1	27.781	31.72	56.005	45.487	41.012
	2	29.535	25.722	50.898	40.343	36.934
	3	20.916	21.683	61.534	47.269	39.487
Figure5E		Control	Sham	MCAO+CRF	Cilostazol	Aspirin			Control	Sham	MCAO+CRF	Cilostazol	Aspirin			Control	Sham	MCAO+CRF	Cilostazol	Aspirin			Control	Sham	MCAO+CRF	Cilostazol	Aspirin
	β-actin	29934	29583.8	27036.9	27671.7	28918		LC3 Ⅱ	9061.17	9758.15	32892.8	28803.8	22975		Beclin1	25313.5	22157	33608.1	24724.1	26035		p62	28108.9	23384	11884.4	18879	25737.6
	β-actin	31726.3	30861.2	28987.5	29164.8	30019		LC3 Ⅱ	9602.26	10535.7	33418.9	29847.4	24338.1		Beclin1	24301.8	20959.6	33068.1	23532.6	24741.3		p62	27107.7	22037.3	11656.3	17871.4	24054.4
	β-actin	28780.7	28387.6	26576.7	26263.6	27568.2		LC3 Ⅱ	8257.82	8975.3	31784.7	27630.8	22031.1		Beclin1	26605	23249	35721.5	25750.9	26887		p62	29422.4	24581.9	12684.9	19703.8	26964.9
								LC3 Ⅰ	19612	19275.3	12668.8	21994	24670		β-actin	29934	29583.8	27036.9	27671.7	28918		β-actin	29934	29583.8	27036.9	27671.7	28918
								LC3 Ⅰ	18953.7	18700.2	11744	20714.6	23683.4		β-actin	31726.3	30861.2	28987.5	29164.8	30019		β-actin	31726.3	30861.2	28987.5	29164.8	30019
								LC3 Ⅰ	19808.7	19980	13538.4	23434.8	26409.3		β-actin	28780.7	28387.6	26576.7	26263.6	27568.2		β-actin	28780.7	28387.6	26576.7	26263.6	27568.2
								LC3 Ⅱ/LC3 Ⅰ	0.462022	0.506252	2.59636	1.30962	0.931293		Beclin1/β-actin	0.845642	0.748957	1.24305	0.893481	0.900305		p62/β-actin	0.939028	0.790432	0.439564	0.682249	0.89002
								LC3 Ⅱ/LC3 Ⅰ	0.506615	0.563398	2.84562	1.44089	1.02764		Beclin1/β-actin	0.765983	0.679156	1.14077	0.806884	0.824188		p62/β-actin	0.854425	0.714077	0.402114	0.612773	0.801305
								LC3 Ⅱ/LC3 Ⅰ	0.416878	0.449213	2.34774	1.17905	0.834217		Beclin1/β-actin	0.924405	0.818985	1.34409	0.980479	0.975291		p62/β-actin	1.0223	0.865937	0.477294	0.750232	0.978118

## Sheet: Fig6
Figure6A		Control	Sham	MCAO+CRF	Cilostazol	Aspirin			Control	Sham	MCAO+CRF	Cilostazol	Aspirin
	VEGF	19.77	19.7	20.83	20.05	20.58		VEGFR2	19.82	19.82	19.45	19.47	19.15
	VEGF	19.7	19.77	21.11	19.95	20.38		VEGFR2	19.76	19.88	19.53	19.55	19.3
	VEGF	19.8	19.67	21.1	20.03	20.47		VEGFR2	19.55	19.58	19.48	19.5	19.27
	β-actin	17.89	17.77	17.91	17.96	17.79		β-actin	17.89	17.77	17.91	17.96	17.79
	β-actin	17.76	17.89	17.8	17.86	17.56		β-actin	17.76	17.89	17.8	17.86	17.56
	β-actin	17.81	17.76	17.7	17.96	17.66		β-actin	17.81	17.76	17.7	17.96	17.66
	av	17.82	17.8067	17.8033	17.9267	17.67		av	17.82	17.8067	17.8033	17.9267	17.67
	ΔCt	1.95	1.89333	3.02667	2.12333	2.91		ΔCt	2	2.01333	1.64667	1.54333	1.48
		1.88	1.96333	3.30667	2.02333	2.71			1.94	2.07333	1.72667	1.62333	1.63
		1.98	1.86333	3.29667	2.10333	2.8			1.73	1.77333	1.67667	1.57333	1.6
	av	1.93667	1.90667	3.21	2.08333	2.80667		av	1.89	1.95333	1.68333	1.58	1.57
	ΔΔCt	0.0133333	-0.0433333	1.09	0.186667	0.973333		ΔΔCt	0.11	0.123333	-0.243333	-0.346667	-0.41
		-0.0566667	0.0266667	1.37	0.0866667	0.773333			0.05	0.183333	-0.163333	-0.266667	-0.26
		0.0433333	-0.0733333	1.36	0.166667	0.863333			-0.16	-0.116667	-0.213333	-0.316667	-0.29
	2^(-ΔΔCt)	0.990801	1.03049	0.469761	0.878633	0.509328		2^(-ΔΔCt)	0.926588	0.918064	1.18372	1.27162	1.32869
		1.04006	0.981686	0.386891	0.941696	0.585064			0.965936	0.880666	1.11987	1.20303	1.19748
		0.97041	1.05214	0.389582	0.890899	0.549681			1.11729	1.08423	1.15936	1.24545	1.22264
Figure6C		Control	Sham	MCAO+CRF	Cilostazol	Aspirin
	β-actin	30963	28892	29433.7	28934.7	30195.6
	β-actin	32092.7	29500.3	30397.7	29834.5	31810.2
	β-actin	29008.7	26934.5	27807.7	27218.2	29021.8
		Control	Sham	MCAO+CRF	Cilostazol	Aspirin
	VEGF	22083.7	21252.5	30891	32634.9	34674
	VEGF	20578.3	19624	28936.1	30318.9	33023.7
	VEGF	22759.9	21750.5	31925	33774.2	36580.2
	β-actin	30963	28892	29433.7	28934.7	30195.6
	β-actin	32092.7	29500.3	30397.7	29834.5	31810.2
	β-actin	29008.7	26934.5	27807.7	27218.2	29021.8
	VEGF/β-actin	0.713229	0.735585	1.04951	1.12788	1.14831
	VEGF/β-actin	0.641214	0.665215	0.951916	1.01624	1.03815
	VEGF/β-actin	0.784588	0.807533	1.14807	1.24087	1.26044
		Control	Sham	MCAO+CRF	Cilostazol	Aspirin
	VEGFR2	22563.4	20846.7	22868.4	30482.8	32767.6
	VEGFR2	21160.3	19058.3	21491.4	28310.2	31311.2
	VEGFR2	23176.4	21459.9	23591.2	31514.8	34432
	β-actin	30963	28892	29433.7	28934.7	30195.6
	β-actin	32092.7	29500.3	30397.7	29834.5	31810.2
	β-actin	29008.7	26934.5	27807.7	27218.2	29021.8
	VEGFR2/β-actin	0.72872	0.721539	0.776945	1.0535	1.08518
	VEGFR2/β-actin	0.65935	0.646038	0.707007	0.948908	0.984314
	VEGFR2/β-actin	0.798946	0.796742	0.848369	1.15786	1.18642
		Control	Sham	MCAO+CRF	Cilostazol	Aspirin
	JAK1	33878.9	30020.5	30069.9	30191	31931.7
	JAK1	31927.5	27832.4	28025.5	28109.1	30177.2
	JAK1	34583.3	30530.2	31219.4	31147.2	33860.3
	β-actin	30963	28892	29433.7	28934.7	30195.6
	β-actin	32092.7	29500.3	30397.7	29834.5	31810.2
	β-actin	29008.7	26934.5	27807.7	27218.2	29021.8
	JAK1/β-actin	1.09417	1.03906	1.02161	1.04342	1.05749
	JAK1/β-actin	0.994855	0.943463	0.921961	0.942169	0.948664
	JAK1/β-actin	1.19217	1.1335	1.12269	1.14435	1.16672
		Control	Sham	MCAO+CRF	Cilostazol	Aspirin
	p-JAK1	28899.6	25545.4	15664.9	22670.4	29760.6
	p-JAK1	29869.4	26257.5	16080.3	23192.3	30730.6
	p-JAK1	26660.8	23128.3	14640.3	21041.7	28583.2
	JAK1	33878.9	30020.5	30069.9	30191	31931.7
	JAK1	31927.5	27832.4	28025.5	28109.1	30177.2
	JAK1	34583.3	30530.2	31219.4	31147.2	33860.3
	p-JAK1/JAK1	0.853027	0.850932	0.52095	0.7509	0.93201
	p-JAK1/JAK1	0.935537	0.943413	0.573774	0.825082	1.01834
	p-JAK1/JAK1	0.770917	0.757556	0.468948	0.675556	0.844151
		Control	Sham	MCAO+CRF	Cilostazol	Aspirin
	STAT3	30600	28824.1	28599.7	29008.9	28353.5
	STAT3	28874.3	26458.8	26551.6	26743.4	27084.6
	STAT3	31210.4	29608.1	29761.5	30183	29728.7
	β-actin	30963	28892	29433.7	28934.7	30195.6
	β-actin	32092.7	29500.3	30397.7	29834.5	31810.2
	β-actin	29008.7	26934.5	27807.7	27218.2	29021.8
	STAT3/β-actin	0.988275	0.997651	0.971665	1.00256	0.938994
	STAT3/β-actin	0.899718	0.8969	0.873474	0.896393	0.851445
	STAT3/β-actin	1.0759	1.09926	1.07026	1.10893	1.02436
		Control	Sham	MCAO+CRF	Cilostazol	Aspirin
	p-STAT3	27329	31057.2	12098.1	24284.6	18546.3
	p-STAT3	28087.7	31468.6	12246.8	24651.5	19697.5
	p-STAT3	25362.1	28587	11434.8	22762.8	17287.5
	STAT3	30600	28824.1	28599.7	29008.9	28353.5
	STAT3	28874.3	26458.8	26551.6	26743.4	27084.6
	STAT3	31210.4	29608.1	29761.5	30183	29728.7
	p-STAT3/STAT3	0.893105	1.07747	0.423014	0.837146	0.654108
	p-STAT3/STAT3	0.972758	1.18934	0.461244	0.921778	0.727258
	p-STAT3/STAT3	0.812616	0.965515	0.384213	0.75416	0.581508
Figure6E
		Control	Sham	MCAO+CRF	Cilostazol	Aspirin
	β-actin	27935.1	26959.1	27421.7	26935.5	27083.3
	β-actin	29507.8	27669.6	28222.2	27808.1	28711.2
	β-actin	26894.2	25271.5	25695.1	25133.5	26283.4
		Control	Sham	MCAO+CRF	Cilostazol	Aspirin
	HIF-1α	10644.5	10957.9	25852.1	17320.4	12485.5
	HIF-1α	10076.5	10161.5	24199.3	16104.7	11954.5
	HIF-1α	11297.8	11243.9	26406.2	17746.5	13266.9
	β-actin	27935.1	26959.1	27421.7	26935.5	27083.3
	β-actin	29507.8	27669.6	28222.2	27808.1	28711.2
	β-actin	26894.2	25271.5	25695.1	25133.5	26283.4
	HIF-1α/β-actin	0.381044	0.406462	0.942761	0.643032	0.461004
	HIF-1α/β-actin	0.341486	0.367244	0.857457	0.579138	0.416371
	HIF-1α/β-actin	0.420084	0.444923	1.02768	0.70609	0.504765
		Control	Sham	MCAO+CRF	Cilostazol	Aspirin
	mTOR	25684.9	25005	24464.8	25162.8	25039.7
	mTOR	24440.2	23011.4	22772.3	23216.3	23875.8
	mTOR	27189	25913.4	25088.4	26014.9	26743.1
	β-actin	27935.1	26959.1	27421.7	26935.5	27083.3
	β-actin	29507.8	27669.6	28222.2	27808.1	28711.2
	β-actin	26894.2	25271.5	25695.1	25133.5	26283.4
	mTOR/β-actin	0.919449	0.927518	0.89217	0.934187	0.924544
	mTOR/β-actin	0.828264	0.831647	0.806895	0.834876	0.831587
	mTOR/β-actin	1.01096	1.0254	0.976388	1.03507	1.01749
		Control	Sham	MCAO+CRF	Cilostazol	Aspirin
	p-mTOR	25662.7	23394.8	12695.2	20304.4	19996.5
	p-mTOR	26885	23894	12949.1	20527.5	20892.4
	p-mTOR	24428.8	21557.9	11745.8	18951.4	19368
	mTOR	25684.9	25005	24464.8	25162.8	25039.7
	mTOR	24440.2	23011.4	22772.3	23216.3	23875.8
	mTOR	27189	25913.4	25088.4	26014.9	26743.1
	p-mTOR/mTOR	0.999137	0.935603	0.518916	0.806922	0.798592
	p-mTOR/mTOR	1.10003	1.03836	0.568633	0.884185	0.875045
	p-mTOR/mTOR	0.898481	0.831922	0.468175	0.728483	0.724227
